# Supplementary material for: Ferroelectric Tuning of ZnO Ultraviolet Photodetectors
Source: Nanomaterials (Basel). 2022 Sep 27;12(19):3358. doi: 10.3390/nano12193358 (PMC9565710; doi:10.3390/nano12193358)
Supplement: Supplementary file 1 [file nanomaterials-12-03358-s001.zip]

Archive with 1 entries (1 files):
- nanomaterials-1918142-supplementary.pdf
